# Supplementary material for: Polygenic hazard score is associated with prostate cancer in multi-ethnic populations
Source: Nat Commun. 2021 Feb 23;12:1236. doi: 10.1038/s41467-021-21287-0 (PMC7902617; doi:10.1038/s41467-021-21287-0)
Supplement: Supplementary file 4 — Supplementary Software 1 [file 41467_2021_21287_MOESM4_ESM.zip]

Archive with 2 entries (2 files):
- code_for_HuynhLe_et_al_Nat_Comms_2020.m
- __MACOSX/._code_for_HuynhLe_et_al_Nat_Comms_2020.m
