# Supplementary material for: Polygenic hazard score is associated with prostate cancer in multi-ethnic populations
Source: Nat Commun. 2021 Feb 23;12:1236. doi: 10.1038/s41467-021-21287-0 (PMC7902617; doi:10.1038/s41467-021-21287-0)
Supplement: Supplementary file 4 — Supplementary Software 1 [file 41467_2021_21287_MOESM4_ESM.zip › code_for_HuynhLe_et_al_Nat_Comms_2020.m]

% ===========================================
% Code used for analysis in Huynh-Le et al. Nature Communications 2020.
%   Written by Tyler M. Seibert, with input from multiple authors and
%   drawing on examples, in particular, by Chun Chieh Fan and Anders M.
%   Dale. 
% Questions can be directed to Dr. Seibert at tseibert@ucsd.edu.
% 
% ===========================================

%%
% Load data (see data availability statement)
%   validate_mePHS_inallOA_201908.m

% PHS46 with controls in subset used for percentiles:
reflist = load('referencePHS46_BMJdev_COSM.mat');

% get validation subsets, for comparison:
[dummy, cosm_IA, cosm_IB] = intersect(valsets.all.Onc_ID, Teur.Onc_ID(Teur.StudyAcronym=='COSM') );
[dummy, afr_IA, afr_IB] = intersect(valsets.all.Onc_ID,Tonco.Onc_ID(valsets.To_inds.afr)); % get afr
[dummy, asi_IA, asi_IB] = intersect(valsets.all.Onc_ID,Tonco.Onc_ID(valsets.To_inds.asi)); % get asi
eur_nonPT_To_inds = setdiff(valsets.To_inds.eur_all,valsets.To_inds.eur_protect);
[dummy, eur_nonPT_IA, eur_nonPT_IB] = intersect(valsets.all.Onc_ID,Tonco.Onc_ID(eur_nonPT_To_inds)); % get eur_nonPT

% Get all non-overlapping European data:
neweuro=load('App279_OncoArray_Table_no_overlap_Euro.mat'); % loads neweuro.TEuro, 73250x157 table
ivec_neweuro = ismember(Tonco.Onc_ID(IB),neweuro.TEuro.Onc_ID); % sum(ivec_neweuro)=71856 

% Use all data for testing/validation:
test_PHS46(X46_gmat(ivec_afr,:),casevec_all(ivec_afr),agevec_all(ivec_afr),0,reflist.normalsDEV); % BMJ development <70
test_PHS46(X46_gmat(ivec_asi,:),casevec_all(ivec_asi),agevec_all(ivec_asi),0,reflist.normalsDEV); % BMJ development <70
test_PHS46(valsets.all.gmat(eur_nonPT_IA,:), valsets.all.casevec(eur_nonPT_IA), valsets.all.agevec(eur_nonPT_IA), 0, reflist.normalsDEV );
test_PHS46(X46_gmat(ivec_neweuro,:),casevec_all(ivec_neweuro),agevec_all(ivec_neweuro),0,reflist.normalsDEV); % BMJ development <70

[PHS46,ptcallrates]=test_PHS46(X46_gmat,casevec); 


[aggcasevec,~,~,idx_exclude_strict1] = test_agg_subset(Tonco(IB,:),PHS46,agevec,casevec,0,reflist.normalsDEV,'',1,1);
[aggcasevec2,~,~,idx_exclude_strict2] = test_agg_subset(Tonco(IB,:),PHS46,agevec,casevec,0,reflist.normalsDEV,'',2,1);

tmp = zeros(size(Tonco(IB,1)));
agg_exclude_strict1 = tmp; agg_exclude_strict1(idx_exclude_strict1) = 1;
agg_exclude_strict2 = tmp; agg_exclude_strict2(idx_exclude_strict2) = 1;
aggressivecasevec = tmp; aggressivecasevec(aggcasevec) = 1;
afr = tmp; afr(ivec_afr) = 1;
asi = tmp; asi(ivec_asi) = 1;
neweur = tmp; neweur(ivec_neweuro) = 1;

% create a table:
oa = Tonco(IB,:); % metadata, re-organized
newvar = table(PHS46,agevec,casevec,aggressivecasevec,agg_exclude_strict1,agg_exclude_strict2);
geno = table(afr,asi,neweur);
oa = [newvar geno oa];

oa.SubStudyAcronym = tmpwarning;
oa.Ethnicity_extra = tmpwarning;
oa.MethodDetect_extra = tmpwarning;
oa.CauseDeath_extra = tmpwarning;
oa.Alcohol_extra = tmpwarning;
oa.T_other = tmpwarning;
oa.S_time_quitting = tmpwarning;
oa.iCOGS = tmpwarning;

tablename = 'PHS_and_metadata_allOA_201908.csv';
writetable(oa(:,1:40),tablename); fprintf('Saved %s\n',tablename);

tablefile = 'PHS_and_metadata_allOA_201908.mat';
save(tablefile,'oa');

%%
% First, check out the new survival data from UKGPCS:
load '20190515_UKGPCS_PRACTICAL_Case_Survival_update.mat' % loads ukgpcs_update
ukgpcs = ukgpcs_update; clear ukgpcs_update
ukgpcs.CauseDeath=categorical(ukgpcs.CauseDeath);
i_update = ismember(oa.PRACTICAL_ANID,ukgpcs.PRACTICAL_ANID); % sum(i_update) --> 12,054 (all in UKGPCS)
[dummy ia ib] = intersect(oa.PRACTICAL_ANID,ukgpcs.PRACTICAL_ANID,'stable');
ukgpcs.VitalStatus = categorical(ukgpcs.VitalStatus);
oa.AgeInt(ia) = ukgpcs.AgeInt(ib);
oa.AgeDiag(ia) = ukgpcs.AgeDiag(ib);
oa.AgeLastFU(ia) = ukgpcs.AgeLastFU(ib);
oa.VitalStatus(ia) = ukgpcs.VitalStatus(ib);
oa.AgeDeath(ia) = ukgpcs.AgeDeath(ib);
oa.CauseDeath(ia) = ukgpcs.CauseDeath(ib);


% Genetic ancestry:
idxafr = find(oa.afr==1); 
idxasi = find(oa.asi==1); 
idxcosm = find(oa.StudyAcronym=='COSM'); 
idxeur = find(oa.neweur==1); 
afr = oa(idxafr,:);
asi = oa(idxasi,:);
eur = oa(idxeur,:);
me = [afr; asi; eur];

cosm.popnumcases = 9024;
cosm.popnumcontrols = 1953203; 
reflist = load('referencePHS46_BMJdev_COSM.mat'); % reflist.normalsDEV has all PHS values, using PHS46, for controls<70yo in the BMJ development set
ref_pcnts_ranges = [30 70; 30 70; 30 70; 30 70; 0 20];
test_pcnts_ranges = [0 20; 30 70; 80 100; 98 100; 80 100];


% ***
% PHS PREDICTION FOR AGGRESSIVE (or ANY) DISEASE ONSET
%   --> used strict2 (i.e., only include cases that were well
%       characterized, with PSA, T stage, and Gleason all known.
% 

% All/ME (multi-ethnic) - aggressive: 
meTable = table(me.PHS46(~me.agg_exclude_strict2),me.agevec(~me.agg_exclude_strict2),...
    me.casevec(~me.agg_exclude_strict2),me.aggressivecasevec(~me.agg_exclude_strict2),...
    'VariableNames',{'PHS','age','casevec','aggressivecasevec'});
me_N.all_total = numel(me.casevec);
me_N.all_control = sum(~me.casevec);
me_N.all_case = sum(me.casevec);
me_N.all_agg = sum(me.aggressivecasevec);
me_N.strict2_total = numel(meTable.casevec);
me_N.strict2_control = sum(~meTable.casevec);
me_N.strict2_case = sum(meTable.casevec);
me_N.strict2_agg = sum(meTable.aggressivecasevec)

        
meRfile = [medir 'mePHS46_table_me.csv'];
writetable(meTable,meRfile);

weightflag = 0; aggflag = 1;
[meraw.survout] = proc_weights_surv_function(meRfile,weightflag,aggflag,...
    sum(meTable.casevec),sum(~meTable.casevec),cosm.popnumcases,cosm.popnumcontrols);
meraw.survout
weightflag = 1; aggflag = 1;
[mecorr.survout] = proc_weights_surv_function(meRfile,weightflag,aggflag,...
    sum(meTable.casevec),sum(~meTable.casevec),cosm.popnumcases,cosm.popnumcontrols);
mecorr.survout

[me_corrstats] = get_hazard_ratios(meTable.PHS,...
    meraw.survout.beta,meraw.survout.se,mecorr.survout.beta,mecorr.survout.se,...
    reflist.normalsDEV,ref_pcnts_ranges,test_pcnts_ranges)
me_corrstats.corrCI

% All/ME (multi-ethnic) - *any* PCa: 
meTable_any = table(me.PHS46,me.agevec,...
    me.casevec,me.aggressivecasevec,...
    'VariableNames',{'PHS','age','casevec','aggressivecasevec'});
meRfile_any = [medir 'mePHS46_table_me_anyPCa.csv'];
writetable(meTable_any,meRfile_any);

weightflag = 0; aggflag = 0;
[meraw_any.survout] = proc_weights_surv_function(meRfile_any,weightflag,aggflag,...
    sum(meTable_any.casevec),sum(~meTable_any.casevec),cosm.popnumcases,cosm.popnumcontrols);
meraw_any.survout
weightflag = 1; aggflag = 0; 
[mecorr_any.survout] = proc_weights_surv_function(meRfile_any,weightflag,aggflag,...
    sum(meTable_any.casevec),sum(~meTable_any.casevec),cosm.popnumcases,cosm.popnumcontrols);
mecorr_any.survout
[me_corrstats_any] = get_hazard_ratios(meTable_any.PHS,...
    meraw_any.survout.beta,meraw_any.survout.se,mecorr_any.survout.beta,mecorr_any.survout.se,...
    reflist.normalsDEV,ref_pcnts_ranges,test_pcnts_ranges)
me_corrstats_any.corrCI


% Asian - *aggressive*:
asiTable = table(asi.PHS46(~asi.agg_exclude_strict2),asi.agevec(~asi.agg_exclude_strict2),...
    asi.casevec(~asi.agg_exclude_strict2),asi.aggressivecasevec(~asi.agg_exclude_strict2),...
    'VariableNames',{'PHS','age','casevec','aggressivecasevec'});
asi_N.all_total = numel(asi.casevec);
asi_N.all_control = sum(~asi.casevec);
asi_N.all_case = sum(asi.casevec);
asi_N.all_agg = sum(asi.aggressivecasevec);
asi_N.strict2_total = numel(asiTable.casevec);
asi_N.strict2_control = sum(~asiTable.casevec);
asi_N.strict2_case = sum(asiTable.casevec);
asi_N.strict2_agg = sum(asiTable.aggressivecasevec)

asiRfile = [medir 'mePHS46_table_asi.csv'];
writetable(asiTable,asiRfile);

weightflag = 0; aggflag = 1;
[asiraw.survout] = proc_weights_surv_function(asiRfile,weightflag,aggflag,...
    sum(asiTable.casevec),sum(~asiTable.casevec),cosm.popnumcases,cosm.popnumcontrols);
asiraw.survout
weightflag = 1; aggflag = 1;
[asicorr.survout] = proc_weights_surv_function(asiRfile,weightflag,aggflag,...
    sum(asiTable.casevec),sum(~asiTable.casevec),cosm.popnumcases,cosm.popnumcontrols);
asicorr.survout

[asi_corrstats] = get_hazard_ratios(asiTable.PHS,...
    asiraw.survout.beta,asiraw.survout.se,asicorr.survout.beta,asicorr.survout.se,...
    reflist.normalsDEV,ref_pcnts_ranges,test_pcnts_ranges)

asi_corrstats.corrCI


% Asian - *any* PCa: 
asiTable_any = table(asi.PHS46,asi.agevec,...
    asi.casevec,asi.aggressivecasevec,...
    'VariableNames',{'PHS','age','casevec','aggressivecasevec'});
asiRfile_any = [medir 'mePHS46_table_asi_anyPCa.csv'];
writetable(asiTable_any,asiRfile_any);

weightflag = 0; aggflag = 0;
[asiraw_any.survout] = proc_weights_surv_function(asiRfile_any,weightflag,aggflag,...
    sum(asiTable_any.casevec),sum(~asiTable_any.casevec),cosm.popnumcases,cosm.popnumcontrols);
asiraw_any.survout
weightflag = 1; aggflag = 0; 
[asicorr_any.survout] = proc_weights_surv_function(asiRfile_any,weightflag,aggflag,...
    sum(asiTable_any.casevec),sum(~asiTable_any.casevec),cosm.popnumcases,cosm.popnumcontrols);
asicorr_any.survout
[asi_corrstats_any] = get_hazard_ratios(asiTable_any.PHS,...
    asiraw_any.survout.beta,asiraw_any.survout.se,asicorr_any.survout.beta,asicorr_any.survout.se,...
    reflist.normalsDEV,ref_pcnts_ranges,test_pcnts_ranges)
asi_corrstats_any.corrCI


% African - *aggressive*:
afrTable = table(afr.PHS46(~afr.agg_exclude_strict2),afr.agevec(~afr.agg_exclude_strict2),...
    afr.casevec(~afr.agg_exclude_strict2),afr.aggressivecasevec(~afr.agg_exclude_strict2),...
    'VariableNames',{'PHS','age','casevec','aggressivecasevec'});
afr_N.all_total = numel(afr.casevec);
afr_N.all_control = sum(~afr.casevec);
afr_N.all_case = sum(afr.casevec);
afr_N.all_agg = sum(afr.aggressivecasevec);
afr_N.strict2_total = numel(afrTable.casevec);
afr_N.strict2_control = sum(~afrTable.casevec);
afr_N.strict2_case = sum(afrTable.casevec);
afr_N.strict2_agg = sum(afrTable.aggressivecasevec)

    
afrRfile = [medir 'mePHS46_table_afr.csv'];
writetable(afrTable,afrRfile);

weightflag = 0; aggflag = 1;
[afrraw.survout] = proc_weights_surv_function(afrRfile,weightflag,aggflag,...
    sum(afrTable.casevec),sum(~afrTable.casevec),cosm.popnumcases,cosm.popnumcontrols);
afrraw.survout
weightflag = 1; aggflag = 1;
[afrcorr.survout] = proc_weights_surv_function(afrRfile,weightflag,aggflag,...
    sum(afrTable.casevec),sum(~afrTable.casevec),cosm.popnumcases,cosm.popnumcontrols);
afrcorr.survout

[afr_corrstats] = get_hazard_ratios(afrTable.PHS,...
    afrraw.survout.beta,afrraw.survout.se,afrcorr.survout.beta,afrcorr.survout.se,...
    reflist.normalsDEV,ref_pcnts_ranges,test_pcnts_ranges)
afr_corrstats.corrCI


% African - any PCa: 
afrTable_any = table(afr.PHS46,afr.agevec,...
    afr.casevec,afr.aggressivecasevec,...
    'VariableNames',{'PHS','age','casevec','aggressivecasevec'});
afrRfile_any = [medir 'mePHS46_table_afr_anyPCa.csv'];
writetable(afrTable_any,afrRfile_any);

weightflag = 0; aggflag = 0;
[afrraw_any.survout] = proc_weights_surv_function(afrRfile_any,weightflag,aggflag,...
    sum(afrTable_any.casevec),sum(~afrTable_any.casevec),cosm.popnumcases,cosm.popnumcontrols);
afrraw_any.survout
weightflag = 1; aggflag = 0; 
[afrcorr_any.survout] = proc_weights_surv_function(afrRfile_any,weightflag,aggflag,...
    sum(afrTable_any.casevec),sum(~afrTable_any.casevec),cosm.popnumcases,cosm.popnumcontrols);
afrcorr_any.survout
[afr_corrstats_any] = get_hazard_ratios(afrTable_any.PHS,...
    afrraw_any.survout.beta,afrraw_any.survout.se,afrcorr_any.survout.beta,afrcorr_any.survout.se,...
    reflist.normalsDEV,ref_pcnts_ranges,test_pcnts_ranges)
afr_corrstats_any.corrCI


% European - *aggressive*:
eurTable = table(eur.PHS46(~eur.agg_exclude_strict2),eur.agevec(~eur.agg_exclude_strict2),...
    eur.casevec(~eur.agg_exclude_strict2),eur.aggressivecasevec(~eur.agg_exclude_strict2),...
    'VariableNames',{'PHS','age','casevec','aggressivecasevec'});
eur_N.all_total = numel(eur.casevec);
eur_N.all_control = sum(~eur.casevec);
eur_N.all_case = sum(eur.casevec);
eur_N.all_agg = sum(eur.aggressivecasevec);
eur_N.strict2_total = numel(eurTable.casevec);
eur_N.strict2_control = sum(~eurTable.casevec);
eur_N.strict2_case = sum(eurTable.casevec);
eur_N.strict2_agg = sum(eurTable.aggressivecasevec)


eurRfile = [medir 'mePHS46_table_eur.csv'];
writetable(eurTable,eurRfile);

weightflag = 0; aggflag = 1;
[eurraw.survout] = proc_weights_surv_function(eurRfile,weightflag,aggflag,...
    sum(eurTable.casevec),sum(~eurTable.casevec),cosm.popnumcases,cosm.popnumcontrols);
eurraw.survout
weightflag = 1; aggflag = 1;
[eurcorr.survout] = proc_weights_surv_function(eurRfile,weightflag,aggflag,...
    sum(eurTable.casevec),sum(~eurTable.casevec),cosm.popnumcases,cosm.popnumcontrols);
eurcorr.survout

[eur_corrstats] = get_hazard_ratios(eurTable.PHS,...
    eurraw.survout.beta,eurraw.survout.se,eurcorr.survout.beta,eurcorr.survout.se,...
    reflist.normalsDEV,ref_pcnts_ranges,test_pcnts_ranges)
eur_corrstats.corrCI


% European - *any* PCa: 
eurTable_any = table(eur.PHS46,eur.agevec,...
    eur.casevec,eur.aggressivecasevec,...
    'VariableNames',{'PHS','age','casevec','aggressivecasevec'});
eurRfile_any = [medir 'mePHS46_table_eur_anyPCa.csv'];
writetable(eurTable_any,eurRfile_any);

weightflag = 0; aggflag = 0;
[eurraw_any.survout] = proc_weights_surv_function(eurRfile_any,weightflag,aggflag,...
    sum(eurTable_any.casevec),sum(~eurTable_any.casevec),cosm.popnumcases,cosm.popnumcontrols);
eurraw_any.survout
weightflag = 1; aggflag = 0; 
[eurcorr_any.survout] = proc_weights_surv_function(eurRfile_any,weightflag,aggflag,...
    sum(eurTable_any.casevec),sum(~eurTable_any.casevec),cosm.popnumcases,cosm.popnumcontrols);
eurcorr_any.survout
[eur_corrstats_any] = get_hazard_ratios(eurTable_any.PHS,...
    eurraw_any.survout.beta,eurraw_any.survout.se,eurcorr_any.survout.beta,eurcorr_any.survout.se,...
    reflist.normalsDEV,ref_pcnts_ranges,test_pcnts_ranges)

eur_corrstats_any.corrCI


% ***
% SENSITIVITY ANALYSIS for population numbers
% --> Allowing the population prevalence to vary from Sweden's published
%       values by a factor up to 4x smaller or larger, the hazard ratios
%       for 20th%ile


% Multi-ethnic, aggressive:
f=[1 0.25 0.33 0.5 1.5 2 3 4];
ids=[1 3:7]; % if you also want to limit to a subset of f (e.g., range 0.33 to 3.0)
clear tmp tmp2
for ii=1:numel(f)

    tmp(ii).popnumcases = cosm.popnumcases*f(ii);
    tmp(ii).popnumcontrols = cosm.popnumcontrols + (cosm.popnumcases - tmp(ii).popnumcases);
    
    weightflag = 1; aggflag = 1;
    [tmp(ii).survout] = proc_weights_surv_function(meRfile,weightflag,aggflag,...
        sum(meTable.casevec),sum(~meTable.casevec),tmp(ii).popnumcases,tmp(ii).popnumcontrols);

    [tmp(ii).corrstats] = get_hazard_ratios(meTable.PHS,...
        meraw.survout.beta,meraw.survout.se,tmp(ii).survout.beta,tmp(ii).survout.se,...
        reflist.normalsDEV,ref_pcnts_ranges,test_pcnts_ranges);
    
    tmp2.corrHR(ii,:) = tmp(ii).corrstats.corrHR;
end
tmp2.corrHR
for jj=1:numel(tmp2.corrHR(1,:))
    tmp2.maxdeviation(jj) = max(100*abs(1-tmp2.corrHR(:,jj)/tmp2.corrHR(1,jj))); % max deviation (%) in this HR across values of f
    tmp2.maxdeviation2(jj) = max(100*abs(1-tmp2.corrHR(ids,jj)/tmp2.corrHR(1,jj))); % max deviation (%) in this HR across values of f
end
tmp2.f = f'; % population frequency (rows for .maxdeviation)
tmp2.HR = tmp(1).corrstats.pctrange; % percentile ranges (columns for .maxdeviation)
tmp2.maxdeviation % 0.25 to 4.0
tmp2.maxdeviation2 % 0.33 to 3.0


% European, aggressive:
f=[1 0.25 0.33 0.5 1.5 2 3 4];
ids=[1 3:7]; % if you also want to limit to a subset of f (e.g., range 0.33 to 3.0)
clear tmp tmp2
for ii=1:numel(f)

    tmp(ii).popnumcases = cosm.popnumcases*f(ii);
    tmp(ii).popnumcontrols = cosm.popnumcontrols + (cosm.popnumcases - tmp(ii).popnumcases);
    
    weightflag = 1; aggflag = 1;
    [tmp(ii).survout] = proc_weights_surv_function(eurRfile,weightflag,aggflag,...
        sum(eurTable.casevec),sum(~eurTable.casevec),tmp(ii).popnumcases,tmp(ii).popnumcontrols);

    [tmp(ii).corrstats] = get_hazard_ratios(eurTable.PHS,...
        eurraw.survout.beta,eurraw.survout.se,tmp(ii).survout.beta,tmp(ii).survout.se,...
        reflist.normalsDEV,ref_pcnts_ranges,test_pcnts_ranges);
    
    tmp2.corrHR(ii,:) = tmp(ii).corrstats.corrHR;
end
tmp2.corrHR
for jj=1:numel(tmp2.corrHR(1,:))
    tmp2.maxdeviation(jj) = max(100*abs(1-tmp2.corrHR(:,jj)/tmp2.corrHR(1,jj))); % max deviation (%) in this HR across values of f
    tmp2.maxdeviation2(jj) = max(100*abs(1-tmp2.corrHR(ids,jj)/tmp2.corrHR(1,jj))); % max deviation (%) in this HR across values of f
end
tmp2.f = f'; % population frequency (rows for .maxdeviation)
tmp2.HR = tmp(1).corrstats.pctrange; % percentile ranges (columns for .maxdeviation)
tmp2.maxdeviation % 0.25 to 4.0
tmp2.maxdeviation2 % 0.33 to 3.0

% Asian, aggressive:
f=[1 0.25 0.33 0.5 1.5 2 3 4];
ids=[1 3:7]; % if you also want to limit to a subset of f (e.g., range 0.33 to 3.0)
clear tmp tmp2
for ii=1:numel(f)
    
    tmp(ii).popnumcases = cosm.popnumcases*f(ii);
    tmp(ii).popnumcontrols = cosm.popnumcontrols + (cosm.popnumcases - tmp(ii).popnumcases);
    
    weightflag = 1; aggflag = 1;
    [tmp(ii).survout] = proc_weights_surv_function(asiRfile,weightflag,aggflag,...
        sum(asiTable.casevec),sum(~asiTable.casevec),tmp(ii).popnumcases,tmp(ii).popnumcontrols);

    [tmp(ii).corrstats] = get_hazard_ratios(asiTable.PHS,...
        asiraw.survout.beta,asiraw.survout.se,tmp(ii).survout.beta,tmp(ii).survout.se,...
        reflist.normalsDEV,ref_pcnts_ranges,test_pcnts_ranges);
    
    tmp2.corrHR(ii,:) = tmp(ii).corrstats.corrHR;
end
tmp2.corrHR
for jj=1:numel(tmp2.corrHR(1,:))
    tmp2.maxdeviation(jj) = max(100*abs(1-tmp2.corrHR(:,jj)/tmp2.corrHR(1,jj))); % max deviation (%) in this HR across values of f
    tmp2.maxdeviation2(jj) = max(100*abs(1-tmp2.corrHR(ids,jj)/tmp2.corrHR(1,jj))); % max deviation (%) in this HR across values of f
end
tmp2.f = f'; % population frequency (rows for .maxdeviation)
tmp2.HR = tmp(1).corrstats.pctrange; % percentile ranges (columns for .maxdeviation)
tmp2.maxdeviation
%     1.1417         0    1.1961    2.0032    2.3114
tmp2.maxdeviation2 % 0.33 to 3.0
%     0.7617         0    0.8012    1.3435    1.5511


% African, aggressive:
f=[1 0.25 0.33 0.5 1.5 2 3 4];
ids=[1 3:7]; % if you also want to limit to a subset of f (e.g., range 0.33 to 3.0)
clear tmp tmp2
for ii=1:numel(f)
    
    tmp(ii).popnumcases = cosm.popnumcases*f(ii);
    tmp(ii).popnumcontrols = cosm.popnumcontrols + (cosm.popnumcases - tmp(ii).popnumcases);
    
    weightflag = 1; aggflag = 1;
    [tmp(ii).survout] = proc_weights_surv_function(afrRfile,weightflag,aggflag,...
        sum(afrTable.casevec),sum(~afrTable.casevec),tmp(ii).popnumcases,tmp(ii).popnumcontrols);

    [tmp(ii).corrstats] = get_hazard_ratios(afrTable.PHS,...
        afrraw.survout.beta,afrraw.survout.se,tmp(ii).survout.beta,tmp(ii).survout.se,...
        reflist.normalsDEV,ref_pcnts_ranges,test_pcnts_ranges);
    
    tmp2.corrHR(ii,:) = tmp(ii).corrstats.corrHR;
end
tmp2.corrHR
for jj=1:numel(tmp2.corrHR(1,:))
    tmp2.maxdeviation(jj) = max(100*abs(1-tmp2.corrHR(:,jj)/tmp2.corrHR(1,jj))); % max deviation (%) in this HR across values of f
    tmp2.maxdeviation2(jj) = max(100*abs(1-tmp2.corrHR(ids,jj)/tmp2.corrHR(1,jj))); % max deviation (%) in this HR across values of f
end
tmp2.f = f'; % population frequency (rows for .maxdeviation)
tmp2.HR = tmp(1).corrstats.pctrange; % percentile ranges (columns for .maxdeviation)
tmp2.maxdeviation
%     1.1268         0    1.0927    1.9362    2.1948
tmp2.maxdeviation2 % 0.33 to 3.0
%     0.7500         0    0.7299    1.2953    1.4689


% Multi-ethnic, *any* PCa:
f=[1 0.25 0.33 0.5 1.5 2 3 4];
ids=[1 3:7]; % if you also want to limit to a subset of f (e.g., range 0.33 to 3.0)
clear tmp tmp2
for ii=1:numel(f)

    tmp(ii).popnumcases = cosm.popnumcases*f(ii);
    tmp(ii).popnumcontrols = cosm.popnumcontrols + (cosm.popnumcases - tmp(ii).popnumcases);
    
    weightflag = 1; aggflag = 0;
    [tmp(ii).survout] = proc_weights_surv_function(meRfile,weightflag,aggflag,...
        sum(meTable.casevec),sum(~meTable.casevec),tmp(ii).popnumcases,tmp(ii).popnumcontrols);

    [tmp(ii).corrstats] = get_hazard_ratios(meTable.PHS,...
        meraw.survout.beta,meraw.survout.se,tmp(ii).survout.beta,tmp(ii).survout.se,...
        reflist.normalsDEV,ref_pcnts_ranges,test_pcnts_ranges);
    
    tmp2.corrHR(ii,:) = tmp(ii).corrstats.corrHR;
end
tmp2.corrHR
for jj=1:numel(tmp2.corrHR(1,:))
    tmp2.maxdeviation(jj) = max(100*abs(1-tmp2.corrHR(:,jj)/tmp2.corrHR(1,jj))); % max deviation (%) in this HR across values of f
    tmp2.maxdeviation2(jj) = max(100*abs(1-tmp2.corrHR(ids,jj)/tmp2.corrHR(1,jj))); % max deviation (%) in this HR across values of f
end
tmp2.f = f'; % population frequency (rows for .maxdeviation)
tmp2.HR = tmp(1).corrstats.pctrange; % percentile ranges (columns for .maxdeviation)
tmp2.maxdeviation % 0.25 to 4.0
%     1.0943         0    1.1662    1.9271    2.2361
tmp2.maxdeviation2 % 0.33 to 3.0


% European, *any* PCa:
f=[1 0.25 0.33 0.5 1.5 2 3 4];
ids=[1 3:7]; % if you also want to limit to a subset of f (e.g., range 0.33 to 3.0)
clear tmp tmp2
for ii=1:numel(f)

    tmp(ii).popnumcases = cosm.popnumcases*f(ii);
    tmp(ii).popnumcontrols = cosm.popnumcontrols + (cosm.popnumcases - tmp(ii).popnumcases);
    
    weightflag = 1; aggflag = 0;
    [tmp(ii).survout] = proc_weights_surv_function(eurRfile,weightflag,aggflag,...
        sum(eurTable.casevec),sum(~eurTable.casevec),tmp(ii).popnumcases,tmp(ii).popnumcontrols);

    [tmp(ii).corrstats] = get_hazard_ratios(eurTable.PHS,...
        eurraw.survout.beta,eurraw.survout.se,tmp(ii).survout.beta,tmp(ii).survout.se,...
        reflist.normalsDEV,ref_pcnts_ranges,test_pcnts_ranges);
    
    tmp2.corrHR(ii,:) = tmp(ii).corrstats.corrHR;
end
tmp2.corrHR
for jj=1:numel(tmp2.corrHR(1,:))
    tmp2.maxdeviation(jj) = max(100*abs(1-tmp2.corrHR(:,jj)/tmp2.corrHR(1,jj))); % max deviation (%) in this HR across values of f
    tmp2.maxdeviation2(jj) = max(100*abs(1-tmp2.corrHR(ids,jj)/tmp2.corrHR(1,jj))); % max deviation (%) in this HR across values of f
end
tmp2.f = f'; % population frequency (rows for .maxdeviation)
tmp2.HR = tmp(1).corrstats.pctrange; % percentile ranges (columns for .maxdeviation)
tmp2.maxdeviation % 0.25 to 4.0
%     0.9975         0    1.0647    1.7551    2.0418
tmp2.maxdeviation2 % 0.33 to 3.0

% Asian, *any* PCa:
f=[1 0.25 0.33 0.5 1.5 2 3 4];
ids=[1 3:7]; % if you also want to limit to a subset of f (e.g., range 0.33 to 3.0)
clear tmp tmp2
for ii=1:numel(f)
    
    tmp(ii).popnumcases = cosm.popnumcases*f(ii);
    tmp(ii).popnumcontrols = cosm.popnumcontrols + (cosm.popnumcases - tmp(ii).popnumcases);
    
    weightflag = 1; aggflag = 0;
    [tmp(ii).survout] = proc_weights_surv_function(asiRfile,weightflag,aggflag,...
        sum(asiTable.casevec),sum(~asiTable.casevec),tmp(ii).popnumcases,tmp(ii).popnumcontrols);

    [tmp(ii).corrstats] = get_hazard_ratios(asiTable.PHS,...
        asiraw.survout.beta,asiraw.survout.se,tmp(ii).survout.beta,tmp(ii).survout.se,...
        reflist.normalsDEV,ref_pcnts_ranges,test_pcnts_ranges);
    
    tmp2.corrHR(ii,:) = tmp(ii).corrstats.corrHR;
end
tmp2.corrHR
for jj=1:numel(tmp2.corrHR(1,:))
    tmp2.maxdeviation(jj) = max(100*abs(1-tmp2.corrHR(:,jj)/tmp2.corrHR(1,jj))); % max deviation (%) in this HR across values of f
    tmp2.maxdeviation2(jj) = max(100*abs(1-tmp2.corrHR(ids,jj)/tmp2.corrHR(1,jj))); % max deviation (%) in this HR across values of f
end
tmp2.f = f'; % population frequency (rows for .maxdeviation)
tmp2.HR = tmp(1).corrstats.pctrange; % percentile ranges (columns for .maxdeviation)
tmp2.maxdeviation
%     1.2178         0    1.2748    2.1344    2.4626
tmp2.maxdeviation2 % 0.33 to 3.0


% African, *any* PCa:
f=[1 0.25 0.33 0.5 1.5 2 3 4];
ids=[1 3:7]; % if you also want to limit to a subset of f (e.g., range 0.33 to 3.0)
clear tmp tmp2
for ii=1:numel(f)
    
    tmp(ii).popnumcases = cosm.popnumcases*f(ii);
    tmp(ii).popnumcontrols = cosm.popnumcontrols + (cosm.popnumcases - tmp(ii).popnumcases);
    
    weightflag = 1; aggflag = 0;
    [tmp(ii).survout] = proc_weights_surv_function(afrRfile,weightflag,aggflag,...
        sum(afrTable.casevec),sum(~afrTable.casevec),tmp(ii).popnumcases,tmp(ii).popnumcontrols);

    [tmp(ii).corrstats] = get_hazard_ratios(afrTable.PHS,...
        afrraw.survout.beta,afrraw.survout.se,tmp(ii).survout.beta,tmp(ii).survout.se,...
        reflist.normalsDEV,ref_pcnts_ranges,test_pcnts_ranges);
    
    tmp2.corrHR(ii,:) = tmp(ii).corrstats.corrHR;
end
tmp2.corrHR
for jj=1:numel(tmp2.corrHR(1,:))
    tmp2.maxdeviation(jj) = max(100*abs(1-tmp2.corrHR(:,jj)/tmp2.corrHR(1,jj))); % max deviation (%) in this HR across values of f
    tmp2.maxdeviation2(jj) = max(100*abs(1-tmp2.corrHR(ids,jj)/tmp2.corrHR(1,jj))); % max deviation (%) in this HR across values of f
end
tmp2.f = f'; % population frequency (rows for .maxdeviation)
tmp2.HR = tmp(1).corrstats.pctrange; % percentile ranges (columns for .maxdeviation)
tmp2.maxdeviation
%     1.1500         0    1.1149    1.9754    2.2392
tmp2.maxdeviation2 % 0.33 to 3.0


% ***
% PHS PREDICTION FOR AGGRESSIVE DISEASE ONSET *BUT AVOIDING INFORMATIVE CENSORING* 
%   --> used strict2 (i.e., only include cases that were well
%       characterized, with PSA, T stage, and Gleason all known.
%   --> Cases that do not meet the criteria for aggressive are excluded
%       from the analysis (because there may be informative censoring of
%       these cases).
% 

% All/ME (multi-ethnic) - aggressive, *without informative censoring*: 
nonaggcases=(meTable.casevec==1 & meTable.aggressivecasevec==0);
meTable_no_nonagg = meTable(~nonaggcases,:);
        
meRfile_no_nonagg = [medir 'mePHS46_table_me_no_nonagg.csv'];
writetable(meTable_no_nonagg,meRfile_no_nonagg);

weightflag = 0; aggflag = 1;
[meraw_no_nonagg.survout] = proc_weights_surv_function(meRfile_no_nonagg,weightflag,aggflag,...
    sum(meTable.casevec),sum(~meTable.casevec),cosm.popnumcases,cosm.popnumcontrols);
meraw_no_nonagg.survout
weightflag = 1; aggflag = 1;
[mecorr_no_nonagg.survout] = proc_weights_surv_function(meRfile_no_nonagg,weightflag,aggflag,...
    sum(meTable.casevec),sum(~meTable.casevec),cosm.popnumcases,cosm.popnumcontrols);
mecorr_no_nonagg.survout
%     beta: 2.1403
%       se: 0.0450
%        z: 47.5834
%        p: 0
[me_no_nonagg_corrstats] = get_hazard_ratios(meTable_no_nonagg.PHS,...
    meraw_no_nonagg.survout.beta,meraw_no_nonagg.survout.se,mecorr_no_nonagg.survout.beta,mecorr_no_nonagg.survout.se,...
    reflist.normalsDEV,ref_pcnts_ranges,test_pcnts_ranges)
%         rawHR: [0.5641 1 1.8475 2.7830 3.2751]
%         rawCI: [5×2 double]
%      rawNtest: [7910 19878 13191 1903 13191]
%       rawNref: [19878 19878 19878 19878 7910]
%      pctrange: [5×2 double]
%        corrHR: [0.4253 1 2.5008 4.6106 5.8796]
%        corrCI: [5×2 double]
%     corrNtest: [7910 19878 13191 1903 13191]
%      corrNref: [19878 19878 19878 19878 7910]
100*(me_corrstats.corrHR - me_no_nonagg_corrstats.corrHR)./me_corrstats.corrHR
%     0.2114         0    0.2499   -0.3678    0.0385
%  --> change of <1% in HRs. 

% Asian - aggressive, *without informative censoring*: 
nonaggcases=(asiTable.casevec==1 & asiTable.aggressivecasevec==0);
asiTable_no_nonagg = asiTable(~nonaggcases,:);
        
asiRfile_no_nonagg = [medir 'mePHS46_table_asi_no_nonagg.csv'];
writetable(asiTable_no_nonagg,asiRfile_no_nonagg);

weightflag = 0; aggflag = 1;
[asiraw_no_nonagg.survout] = proc_weights_surv_function(asiRfile_no_nonagg,weightflag,aggflag,...
    sum(asiTable.casevec),sum(~asiTable.casevec),cosm.popnumcases,cosm.popnumcontrols);
asiraw_no_nonagg.survout
weightflag = 1; aggflag = 1;
[asicorr_no_nonagg.survout] = proc_weights_surv_function(asiRfile_no_nonagg,weightflag,aggflag,...
    sum(asiTable.casevec),sum(~asiTable.casevec),cosm.popnumcases,cosm.popnumcontrols);
asicorr_no_nonagg.survout
%     beta: 1.9777
%       se: 0.0452
%        z: 43.7766
%        p: 0
[asi_no_nonagg_corrstats] = get_hazard_ratios(asiTable_no_nonagg.PHS,...
    asiraw_no_nonagg.survout.beta,asiraw_no_nonagg.survout.se,asicorr_no_nonagg.survout.beta,asicorr_no_nonagg.survout.se,...
    reflist.normalsDEV,ref_pcnts_ranges,test_pcnts_ranges)
100*(asi_corrstats.corrHR - asi_no_nonagg_corrstats.corrHR)./asi_corrstats.corrHR
%    -0.0117         0    0.9586   -4.1886    0.9702
%  --> change of no more than ~4% in HRs. 


% African - aggressive, *without informative censoring*: 
nonaggcases=(afrTable.casevec==1 & afrTable.aggressivecasevec==0);
afrTable_no_nonagg = afrTable(~nonaggcases,:);
        
afrRfile_no_nonagg = [medir 'mePHS46_table_afr_no_nonagg.csv'];
writetable(afrTable_no_nonagg,afrRfile_no_nonagg);

weightflag = 0; aggflag = 1;
[afrraw_no_nonagg.survout] = proc_weights_surv_function(afrRfile_no_nonagg,weightflag,aggflag,...
    sum(afrTable.casevec),sum(~afrTable.casevec),cosm.popnumcases,cosm.popnumcontrols);
afrraw_no_nonagg.survout
weightflag = 1; aggflag = 1;
[afrcorr_no_nonagg.survout] = proc_weights_surv_function(afrRfile_no_nonagg,weightflag,aggflag,...
    sum(afrTable.casevec),sum(~afrTable.casevec),cosm.popnumcases,cosm.popnumcontrols);
afrcorr_no_nonagg.survout
[afr_no_nonagg_corrstats] = get_hazard_ratios(afrTable_no_nonagg.PHS,...
    afrraw_no_nonagg.survout.beta,afrraw_no_nonagg.survout.se,afrcorr_no_nonagg.survout.beta,afrcorr_no_nonagg.survout.se,...
    reflist.normalsDEV,ref_pcnts_ranges,test_pcnts_ranges)
100*(afr_corrstats.corrHR - afr_no_nonagg_corrstats.corrHR)./afr_corrstats.corrHR
%     0.1823         0   -0.1846   -0.3804   -0.3676
%  --> change of <1% in HRs. 


% European - aggressive, *without informative censoring*: 
nonaggcases=(eurTable.casevec==1 & eurTable.aggressivecasevec==0);
eurTable_no_nonagg = eurTable(~nonaggcases,:);
        
eurRfile_no_nonagg = [medir 'mePHS46_table_eur_no_nonagg.csv'];
writetable(eurTable_no_nonagg,eurRfile_no_nonagg);

weightflag = 0; aggflag = 1;
[eurraw_no_nonagg.survout] = proc_weights_surv_function(eurRfile_no_nonagg,weightflag,aggflag,...
    sum(eurTable.casevec),sum(~eurTable.casevec),cosm.popnumcases,cosm.popnumcontrols);
eurraw_no_nonagg.survout
weightflag = 1; aggflag = 1;
[eurcorr_no_nonagg.survout] = proc_weights_surv_function(eurRfile_no_nonagg,weightflag,aggflag,...
    sum(eurTable.casevec),sum(~eurTable.casevec),cosm.popnumcases,cosm.popnumcontrols);
eurcorr_no_nonagg.survout
[eur_no_nonagg_corrstats] = get_hazard_ratios(eurTable_no_nonagg.PHS,...
    eurraw_no_nonagg.survout.beta,eurraw_no_nonagg.survout.se,eurcorr_no_nonagg.survout.beta,eurcorr_no_nonagg.survout.se,...
    reflist.normalsDEV,ref_pcnts_ranges,test_pcnts_ranges)
100*(eur_corrstats.corrHR - eur_no_nonagg_corrstats.corrHR)./eur_corrstats.corrHR
%     0.2537         0    0.1746   -0.2871   -0.0793
%  --> change of <1% in HRs. 


%     % STRICT1: (Note--this was done excluding COSM)
% 
%     % ***
%     % AGGRESSIVE AGAIN, but now use strict1
%     %   --> used strict1 (i.e., include cases that were aggressive, and censor
%     %       any cases that have partial data (e.g., have PSA<10 and T2 stage
%     %       but Gleason is unknown). 
%     %   --> The problem is censoring these individuals at AgeDiag may be
%     %       inaccurate if, for example, the patient actually already had
%     %       Gleason 8 disease at time of diagnosis (should not be censored at
%     %       this time point).
% 
%     % African - aggressive:
%     afrTable = table(afr.PHS46(~afr.agg_exclude_strict1),afr.agevec(~afr.agg_exclude_strict1),...
%         afr.casevec(~afr.agg_exclude_strict1),afr.aggressivecasevec(~afr.agg_exclude_strict1),...
%         'VariableNames',{'PHS','age','casevec','aggressivecasevec'});
%     afr_N.all_total = numel(afr.casevec);
%     afr_N.all_control = sum(~afr.casevec);
%     afr_N.all_case = sum(afr.casevec);
%     afr_N.all_agg = sum(afr.aggressivecasevec);
%     afr_N.strict1_total = numel(afrTable.casevec);
%     afr_N.strict1_control = sum(~afrTable.casevec);
%     afr_N.strict1_case = sum(afrTable.casevec);
%     afr_N.strict1_agg = sum(afrTable.aggressivecasevec)
%         %           all_total: 6253
%         %         all_control: 3013
%         %            all_case: 3240
%         %             all_agg: 1424
%         %       strict1_total: 4481
%         %     strict1_control: 3013
%         %        strict1_case: 1468
%         %         strict1_agg: 1424
%     % For comparison:
%         %       strict2_total: 3186
%         %     strict2_control: 3013
%         %        strict2_case: 173 --> lost so many cases
%         %         strict2_agg: 129 
%     ids = find(afr.agg_exclude_strict2==1 & afr.agg_exclude_strict1==0); % 1295
%     summary(afr.TStage(ids))
%     %      T0        0 
%     %      T1      476 
%     %      T2      455 
%     %      T3      114 
%     %      T4       17 
%     %      TX       25 
%     %      U       208 --> 208+25= 233 of 1295 are missing T stage
%     summary(afr.GleasonScore(ids))
%     %      10                16 
%     %      2                  0 
%     %      3                  1 
%     %      4                  1 
%     %      5                  4 
%     %      6                 21 
%     %      7                875 
%     %      8                206 
%     %      9                147 
%     %      <undefined>       24 --> Few excluded because of Gleason (but worried about the quality of these data...)  
%     sum(isnan(afr.PSADiag(ids))) % 1279! 1279 of the 1295 excluded cases are missing PSA
% 
%     afrRfile = [medir 'mePHS46_table_afr_strict1.csv'];
%     writetable(afrTable,afrRfile);
% 
%     weightflag = 0; aggflag = 1;
%     [afrraw.survout] = proc_weights_surv_function(afrRfile,weightflag,aggflag,...
%         sum(afrTable.casevec),sum(~afrTable.casevec),cosm.popnumcases,cosm.popnumcontrols);
%     afrraw.survout
%     weightflag = 1; aggflag = 1;
%     [afrcorr.survout] = proc_weights_surv_function(afrRfile,weightflag,aggflag,...
%         sum(afrTable.casevec),sum(~afrTable.casevec),cosm.popnumcases,cosm.popnumcontrols);
%     afrcorr.survout
% 
%     [afr_corrstats] = get_hazard_ratios(afrTable.PHS,...
%         afrraw.survout.beta,afrraw.survout.se,afrcorr.survout.beta,afrcorr.survout.se,...
%         reflist.normalsDEV,ref_pcnts_ranges,test_pcnts_ranges)
%     %         rawHR: [0.7775 1 1.2820 1.5477 1.6488]
%     %         rawCI: [5x2 double]
%     %      rawNtest: [819 2098 645 27 645]
%     %       rawNref: [2098 2098 2098 2098 819]
%     %      pctrange: [5x2 double]
%     %        corrHR: [0.6743 1 1.4756 1.9819 2.1883]
%     %        corrCI: [5x2 double]
%     %     corrNtest: [819 2098 645 27 645]
%     %      corrNref: [2098 2098 2098 2098 819]
% 
%     % For reference, the results from strict2:
%         %         rawHR: [0.6652 1 1.4914 2.0367 2.2420]
%         %         rawCI: [5x2 double]
%         %      rawNtest: [635 1470 424 19 424]
%         %       rawNref: [1470 1470 1470 1470 635]
%         %      pctrange: [5x2 double]
%         %        corrHR: [0.6390 1 1.5514 2.1848 2.4279]
%         %        corrCI: [5x2 double]
%         %     corrNtest: [635 1470 424 19 424]
%         %      corrNref: [1470 1470 1470 1470 635]
% 
% 
%     % Asian - aggressive:
%     asiTable = table(asi.PHS46(~asi.agg_exclude_strict1),asi.agevec(~asi.agg_exclude_strict1),...
%         asi.casevec(~asi.agg_exclude_strict1),asi.aggressivecasevec(~asi.agg_exclude_strict1),...
%         'VariableNames',{'PHS','age','casevec','aggressivecasevec'});
%     asi_N.all_total = numel(asi.casevec);
%     asi_N.all_control = sum(~asi.casevec);
%     asi_N.all_case = sum(asi.casevec);
%     asi_N.all_agg = sum(asi.aggressivecasevec);
%     asi_N.strict1_total = numel(asiTable.casevec);
%     asi_N.strict1_control = sum(~asiTable.casevec);
%     asi_N.strict1_case = sum(asiTable.casevec);
%     asi_N.strict1_agg = sum(asiTable.aggressivecasevec)
%     %           all_total: 2382
%     %         all_control: 1185
%     %            all_case: 1197
%     %             all_agg: 716
%     %       strict1_total: 2072
%     %     strict1_control: 1185
%     %        strict1_case: 887
%     %         strict1_agg: 716
%     % For comparison:
%         %       strict2_total: 1807
%         %     strict2_control: 1185
%         %        strict2_case: 622 --> not nearly as bad as African 
%         %         strict2_agg: 451
%     ids = find(asi.agg_exclude_strict2==1 & asi.agg_exclude_strict1==0); % 1295
%     summary(asi.TStage(ids)) % --> 218 missing T stage
%     summary(asi.GleasonScore(ids)) % --> 90 missing Gleason
%     sum(isnan(asi.PSADiag(ids))) % --> 35 missing PSA
% 
%     asiRfile = [medir 'mePHS46_table_asi_strict1.csv'];
%     writetable(asiTable,asiRfile);
% 
%     weightflag = 0; aggflag = 1;
%     [asiraw.survout] = proc_weights_surv_function(asiRfile,weightflag,aggflag,...
%         sum(asiTable.casevec),sum(~asiTable.casevec),cosm.popnumcases,cosm.popnumcontrols);
%     asiraw.survout
%     weightflag = 1; aggflag = 1;
%     [asicorr.survout] = proc_weights_surv_function(asiRfile,weightflag,aggflag,...
%         sum(asiTable.casevec),sum(~asiTable.casevec),cosm.popnumcases,cosm.popnumcontrols);
%     asicorr.survout
% 
%     [asi_corrstats] = get_hazard_ratios(asiTable.PHS,...
%         asiraw.survout.beta,asiraw.survout.se,asicorr.survout.beta,asicorr.survout.se,...
%         reflist.normalsDEV,ref_pcnts_ranges,test_pcnts_ranges)
%     %         rawHR: [0.6680 1 1.5234 2.0699 2.2806]
%     %         rawCI: [5x2 double]
%     %      rawNtest: [462 826 388 46 388]
%     %       rawNref: [826 826 826 826 462]
%     %      pctrange: [5x2 double]
%     %        corrHR: [0.5276 1 1.9487 3.1677 3.6936]
%     %        corrCI: [5x2 double]
%     %     corrNtest: [462 826 388 46 388]
%     %      corrNref: [826 826 826 826 462]
% 
% 
%     % For reference, the results from strict2:
%         %         rawHR: [0.5769 1 1.7916 2.6658 3.1055]
%         %         rawCI: [5x2 double]
%         %      rawNtest: [404 732 327 42 327]
%         %       rawNref: [732 732 732 732 404]
%         %      pctrange: [5x2 double]
%         %        corrHR: [0.4510 1 2.3260 4.1351 5.1578]
%         %        corrCI: [5x2 double]
%         %     corrNtest: [404 732 327 42 327]
%         %      corrNref: [732 732 732 732 404]
% 
% 
%     % European - aggressive:
%     eurTable = table(eur.PHS46(~eur.agg_exclude_strict1),eur.agevec(~eur.agg_exclude_strict1),...
%         eur.casevec(~eur.agg_exclude_strict1),eur.aggressivecasevec(~eur.agg_exclude_strict1),...
%         'VariableNames',{'PHS','age','casevec','aggressivecasevec'});
%     eur_N.all_total = numel(eur.casevec);
%     eur_N.all_control = sum(~eur.casevec);
%     eur_N.all_case = sum(eur.casevec);
%     eur_N.all_agg = sum(eur.aggressivecasevec);
%     eur_N.strict1_total = numel(eurTable.casevec);
%     eur_N.strict1_control = sum(~eurTable.casevec);
%     eur_N.strict1_case = sum(eurTable.casevec);
%     eur_N.strict1_agg = sum(eurTable.aggressivecasevec)
%     %           all_total: 68577
%     %         all_control: 25261
%     %            all_case: 43316
%     %             all_agg: 22876
%     %       strict1_total: 56946
%     %     strict1_control: 25261
%     %        strict1_case: 31685
%     %         strict1_agg: 22876
%     % For comparison:
%         %       strict2_total: 52360
%         %     strict2_control: 25261
%         %        strict2_case: 27099 --> ~62% missing
%         %         strict2_agg: 18290
%     ids = find(eur.agg_exclude_strict2==1 & eur.agg_exclude_strict1==0); % 1295
%     summary(eur.TStage(ids)) % --> 1918 missing T stage
%     summary(eur.GleasonScore(ids)) % --> 1120 missing Gleason
%     sum(isnan(eur.PSADiag(ids))) % --> 2566 missing PSA


% SURVIVAL:


% ***
% PCa DEATH
% 

% % First, check out the new survival data from UKGPCS:
% %   (on Matlab R2017a on ip100)
% %     >> ukgpcs_update=readtable('20190515_UKGPCS_PRACTICAL_Case_Survival_update.txt');
% %     >> save('20190515_UKGPCS_PRACTICAL_Case_Survival_update.mat','ukgpcs_update');
% %   Copy to iMac and continue
% load '../App279_phenotypes/updated_UKGPCS_survival/20190515_UKGPCS_PRACTICAL_Case_Survival_update.mat' % loads ukgpcs_update
% ukgpcs = ukgpcs_update; clear ukgpcs_update
% ukgpcs.CauseDeath=categorical(ukgpcs.CauseDeath);
% i_update = ismember(oa.PRACTICAL_ANID,ukgpcs.PRACTICAL_ANID); % sum(i_update) --> 12,054 (all in UKGPCS)
%     % 12054 (of 19410 total in UKGPCS within oa) are updated
%     % 12257 listed in UKGPCS upddate, so ~200 not in oa
% [dummy ia ib] = intersect(oa.PRACTICAL_ANID,ukgpcs.PRACTICAL_ANID,'stable');
% ukgpcs.VitalStatus = categorical(ukgpcs.VitalStatus);
% oa.AgeInt(ia) = ukgpcs.AgeInt(ib);
% oa.AgeDiag(ia) = ukgpcs.AgeDiag(ib);
% oa.AgeLastFU(ia) = ukgpcs.AgeLastFU(ib);
% oa.VitalStatus(ia) = ukgpcs.VitalStatus(ib);
% oa.AgeDeath(ia) = ukgpcs.AgeDeath(ib);
% oa.CauseDeath(ia) = ukgpcs.CauseDeath(ib);
% eur = oa(idxeur,:); % update eur, too (others should not be changed)

% How many studies have survival data?
%     summary(oa.CauseDeath) 
%          1                 5152 
%          2                 6645 
%          U                 1594 
%          <undefined>      78089 
% 
%     summary(eur.CauseDeath) 
%          1                 3908 
%          2                 5694 
%          U                 1379 
%          <undefined>      60875 
% 
%     summary(afr.CauseDeath)
%          1                  18 
%          2                  27 
%          U                   7 
%          <undefined>      6201 
% 
%     summary(asi.CauseDeath)
%          1                  57 
%          2                  85 
%          U                  27 
%          <undefined>      2213 

% First, try all-comers - include everyone, even if they did not have AgeLastFU
testset = [afr; asi; eur]; % should be same as me
deathPCa = zeros(size(testset.VitalStatus)); deathPCa(testset.CauseDeath=='1') = 1; 
testset.lastage = testset.AgeLastFU;
testset.lastage(isnan(testset.AgeLastFU)) = testset.agevec(isnan(testset.AgeLastFU)); % if no AgeLastFU, use agevec (AgeDiag or AgeInt)
deathRtable = table(testset.PHS46,testset.lastage,deathPCa,testset.casevec,'VariableNames',{'PHS','AgeLastFU','deathPCa','casevec'});
testout = test_deathPCa(deathRtable,cosm.popnumcases,cosm.popnumcontrols,reflist.normalsDEV);
testout.corr.survout
%     beta: 2.0944
%       se: 0.1314
%        z: 15.9371
%        p: 3.5033e-57
testout.corrstats
%         rawHR: [0.7274 1 1.4128 1.7708 1.9423]
%         rawCI: [5x2 double]
%      rawNtest: [10497 30852 23666 3632 23666]
%       rawNref: [30852 30852 30852 30852 10497]
%      pctrange: [5x2 double]
%        corrHR: [0.4347 1 2.4704 4.4611 5.6825]
%        corrCI: [5x2 double]
%     corrNtest: [10497 30852 23666 3632 23666]
%      corrNref: [30852 30852 30852 30852 10497]
testout.corrstats.corrCI
%     0.3921    0.4812
%     1.0000    1.0000
%     2.2125    2.7634
%     3.7178    5.3697
%     4.5980    7.0481

% Sensitivity analysis for all-comers, death:
f=[1 0.25 0.33 0.5 1.5 2 3 4];
ids=[1 3:7]; % if you also want to limit to a subset of f (e.g., range 0.33 to 3.0)
clear tmp tmp2
for ii=1:numel(f)
    
    tmp(ii).popnumcases = cosm.popnumcases*f(ii);
    tmp(ii).popnumcontrols = cosm.popnumcontrols + (cosm.popnumcases - tmp(ii).popnumcases);
    
    tmp(ii).testout = test_deathPCa(deathRtable,tmp(ii).popnumcases,tmp(ii).popnumcontrols,reflist.normalsDEV);
    tmp2.corrHR(ii,:) = tmp(ii).testout.corrstats.corrHR;

end
tmp2.corrHR
for jj=1:numel(tmp2.corrHR(1,:))
    tmp2.maxdeviation(jj) = max(100*abs(1-tmp2.corrHR(:,jj)/tmp2.corrHR(1,jj))); % max deviation (%) in this HR across values of f
    tmp2.maxdeviation2(jj) = max(100*abs(1-tmp2.corrHR(ids,jj)/tmp2.corrHR(1,jj))); % max deviation (%) in this HR across values of f
end
tmp2.maxdeviation
%     1.8142         0    1.9330    3.1760    3.6804
tmp2.maxdeviation2 % 0.33 to 3.0

% How many men with fully-classified PCa did not have aggressive disease at
%   diagnosis but eventually died of PCa?


% % % Next, try limiting to only those with known age of death:
% % %  -Can put in supplemental. Text: This analysis was repeated on the subset
% % %   of subjects known to have died. The main findings were unchanged. 
% % summary(me.VitalStatus); % 10311 known to have died
% % sum(~isnan(me.AgeDeath)); % 10287 with known age at death -- this is the number that matters
% % summary(me.CauseDeath); % 3705 PCa, 5193 Other, 1413 Unknown (total 10311)
% % summary(me.CauseDeath(~isnan(me.AgeDeath))); % 3705 PCa, 5193 Other, 1389 Unknown (total 10311); all 24 with missing AgeDeath also have unknown cause of death
% % testset = me(~isundefined(me.CauseDeath)&~isnan(me.AgeDeath),:); % 10287 with known age of death -- this is the number that matters
% % 
% % 
% % deathPCa = zeros(size(testset.VitalStatus)); deathPCa(testset.CauseDeath=='1') = 1; 
% % deathRtable = table(testset.PHS46,testset.AgeLastFU,deathPCa,testset.casevec,'VariableNames',{'PHS','AgeLastFU','deathPCa','casevec'});
% % testout2 = test_deathPCa(deathRtable,cosm.popnumcases,cosm.popnumcontrols,reflist.normalsDEV);
% % testout2.corr.survout
% % %     beta: 2.1139
% % %       se: 0.0554
% % %        z: 38.1737
% % %        p: 7.7054e-319
% % testout2.corrstats
% % %         rawHR: [0.7267 1 1.4148 1.7692 1.9468]
% % %         rawCI: [5x2 double]
% % %      rawNtest: [1289 4214 3462 526 3462]
% % %       rawNref: [4214 4214 4214 4214 1289]
% % %      pctrange: [5x2 double]
% % %        corrHR: [0.4292 1 2.5079 4.5349 5.8429]
% % %        corrCI: [5x2 double]
% % %     corrNtest: [1289 4214 3462 526 3462]
% % %      corrNref: [4214 4214 4214 4214 1289]
% % testout2.corrstats.corrCI
% % %     0.4112    0.4480
% % %     1.0000    1.0000
% % %     2.3939    2.6273
% % %     4.2010    4.8954
% % %     5.3436    6.3888
% % 
% % % Sensitivity analysis for only those with known cause of death:
% % f=[1 0.25 0.33 0.5 1.5 2 3 4];
% % ids=[1 3:7]; % if you also want to limit to a subset of f (e.g., range 0.33 to 3.0)
% % clear tmp tmp2
% % for ii=1:numel(f)
% %     
% %     tmp(ii).popnumcases = cosm.popnumcases*f(ii);
% %     tmp(ii).popnumcontrols = cosm.popnumcontrols + (cosm.popnumcases - tmp(ii).popnumcases);
% %     
% %     tmp(ii).testout = test_deathPCa(deathRtable,tmp(ii).popnumcases,tmp(ii).popnumcontrols,reflist.normalsDEV);
% %     tmp2.corrHR(ii,:) = tmp(ii).testout.corrstats.corrHR;
% % 
% % end
% % tmp2.corrHR
% % for jj=1:numel(tmp2.corrHR(1,:))
% %     tmp2.maxdeviation(jj) = max(100*abs(1-tmp2.corrHR(:,jj)/tmp2.corrHR(1,jj))); % max deviation (%) in this HR across values of f
% %     tmp2.maxdeviation2(jj) = max(100*abs(1-tmp2.corrHR(ids,jj)/tmp2.corrHR(1,jj))); % max deviation (%) in this HR across values of f
% % end
% % tmp2.maxdeviation % 0.25 to 4.0
% % %     1.3374         0    1.4338    2.3466    2.7346
% % tmp2.maxdeviation2 % 0.33 to 3.0


% FAMILY HISTORY:
% -create tables for Minh to do analysis
me.lastage = me.AgeLastFU;
me.lastage(isnan(me.AgeLastFU)) = me.agevec(isnan(me.AgeLastFU)); % if no AgeLastFU, use agevec (AgeDiag or AgeInt)
meRfile26 = [medir 'mePHS46_table_me_26variables.csv'];
meRtable26 = me(:,[1:21 41:44 168]);
% writetable(meRtable26,meRfile26);

% All/ME (multi-ethnic) - aggressive: 
goodidx = find(ismember(me.FamHist,{'0','1'}) & isfinite(me.agevec)); % exclude "unknown" and <undefined>
mefam = me(goodidx,:);

mefamTable = table(mefam.FamHist(~mefam.agg_exclude_strict2),mefam.agevec(~mefam.agg_exclude_strict2),...
    mefam.casevec(~mefam.agg_exclude_strict2),mefam.aggressivecasevec(~mefam.agg_exclude_strict2),...
    'VariableNames',{'PHS','age','casevec','aggressivecasevec'});
        
mefamRfile = [medir 'mePHS46_table_me_famhxinsteadofPHS.csv'];
% writetable(mefamTable,mefamRfile);

famhx = grp2idx(mefam.FamHist) - 1; % grp2idx makes the categories 1 and 2; -1 switches them to 0 and 1.

weightflag = 0; aggflag = 1;
[mefamraw.survout] = proc_weights_surv_function(mefamRfile,weightflag,aggflag,...
    sum(mefamTable.casevec),sum(~mefamTable.casevec),cosm.popnumcases,cosm.popnumcontrols);
mefamraw.survout
%     beta: 0.5279
%       se: 0.0210
%        z: 25.1724
%        p: 8.0415e-140
weightflag = 1; aggflag = 1;
[mefamcorr.survout] = proc_weights_surv_function(mefamRfile,weightflag,aggflag,...
    sum(mefamTable.casevec),sum(~meTable.casevec),cosm.popnumcases,cosm.popnumcontrols);
mefamcorr.survout
%     beta: 0.9565
%       se: 0.0296
%        z: 32.3253
%        p: 3.0851e-229


% WHICH PHS46 SNPs OVERLAP WITH PRS147 (Schumacher et al.)?
%   -First, Roshan calculated R^2 for correlation between each of the 46
%   SNPs in PHS46 and each of the 147 from Schumacher et al. 2019. Saved in
%   a4_xref_phs_est/Xtab.mat
%   -Copy that file to multiethnic:
%   multiethnic-> cp ~/Dropbox/8\ Shared\ folders/Minh\ projects/multiethnic\ PHS\ data/output_from_RK/a4_xref_phs_est/Xtab.mat ./Xtab_PHS46_PRS147_from_Roshan.mat

% load Xtab % table with 46 SNP IDs in column 1, 147 in other columns
load Xtab_PHS46_PRS147_from_Roshan % table with 46 SNP IDs in column 1, 147 in other columns
for ii=2:148; Z(:,ii-1) = Xtab.(ii); end
Z2 = Z.^2;
    % Z2 is the matrix of R^2 for all SNPs
[maxr2,maxr2_ind]=max(Z2,[],2); % best match for each of the 46
% which one is it?
for jj=1:46
    bestmatch(jj,1) = Xtab.Properties.VariableNames(maxr2_ind(jj)+1); % have to add 1 to index because column1 is rsID
end
LD_table = Xtab(:,1);
LD_table.maxr2 = maxr2;
LD_table.matchID = bestmatch;

% how many already match by name?
for kk=1:46
    namematch(kk) = ismember(Xtab.snp_id(kk),Xtab.Properties.VariableNames);
end
LD_table.namematch = namematch'; % 4 matches by name

% check chr and pos number for additional matches:
load Xlong_PHS46_PRS147_from_Roshan % 6762x7 table (46*147=6762)
Xlong.snp1=categorical(Xlong.snp1);
Xlong.snp2=categorical(Xlong.snp2);
ind_matches = find(Xlong.bp1==Xlong.bp2 & Xlong.chr1==Xlong.chr2);
positionmatch_names = Xlong.snp1(ind_matches); % there are 8
for ll=1:46
    positionmatch(ll) = ismember(LD_table.snp_id(ll),positionmatch_names);
end
LD_table.positionmatch = positionmatch'; % 4 matches by name, 4 by position number (8 total)

% writetable(LD_table,'SNP_overlap_46_147_bestmatch_by_LD.csv')
% writetable(LD_table(~LD_table.positionmatch & LD_table.maxr2>0.9,:),'SNP_overlap_46_147_goodproxy.csv')
% writetable(LD_table(LD_table.positionmatch,:),'SNP_overlap_46_147_positionmatch.csv')


% SAVE the reference PHS values used for percentiles:
%   -Ran log_mePHS46.m until the first call to get_hazard_ratios.m:
%         [me_corrstats] = get_hazard_ratios(meTable.PHS,...
%             meraw.survout.beta,meraw.survout.se,mecorr.survout.beta,mecorr.survout.se,...
%             reflist.normalsDEV,ref_pcnts_ranges,test_pcnts_ranges)
%   -Stopped get_hazard_ratios.m in debugger before the loop
T_tmp=table(reference_logH);
% writetable(T_tmp,'BMJ_controls_under70_PHS46.csv');
prctile(reference_logH,[0 20 30 70 80 98 100])
%    -0.7192    0.1603    0.2471    0.5551    0.6521    0.9966    1.3853
prctile(reference_logH,[25 50 75])
%     0.2037    0.3949    0.6002


% -try death with AgeInt (don't exclude the NaNs in AgeLastFU)

% -try family history in all
% -try strict3 for aggressive? --> wait until sent out to co-authors
% -try PRS147 in ProtecT and in OncoArray --> after sending to co-authors
% -do a test for effect of leakage:   


% -?survival: limit to studies with good longitudinal data  % ****use updated survival data from UKGPCS(!!!)
% -bootstrap
% -?strict3?: *exclude* cases that cannot be defined as either non-aggressive or aggressive (instead of censoring them) 
% -?strict4?: change definition to Gleason >=7 (exclude those without Gleason --> I expect this to look a lot like strict1, though 


% % % % FASTSTRUCTURE analysis 

% extract the 2K+ FastPop SNPs from ONCOARRAY dataset 
% using plink
fpre='test_merged';
fast='fastSNPs.txt';
outdir='b1_plink_extract_fastSNPs'
if ~exist(outdir, 'dir'); mkdir(outdir); end
fout=sprintf('%s/onco_fastSNPs', outdir); 
Xstring=sprintf('~/plink --bfile %s --extract %s --make-bed --out %s', fpre, fast, fout); 
unix(Xstring); 

% run fastStructure on plink-extracted fastSNPs using 2,3,4,5, and 6 clusters
outdir = 'c1_fastStructure'; 
if ~exist(outdir, 'dir'); mkdir(outdir); end
for id1 = 2:6
	Xstring = sprintf('python fastStructure/structure.py -K %i --input=b1_plink_extract_fastSNPs/onco_fastSNPs --output=%s/onco_fastSNPs_output', id1, outdir); 
	unix(Xstring); 
	clear Xstring
end
  
